# Supplementary material for: Inclusion of up to 20% Black Soldier Fly larvae meal in broiler chicken diet has a minor effect on caecal microbiota
Source: PeerJ. 2023 Sep 19;11:e15857. doi: 10.7717/peerj.15857 (PMC10516104; doi:10.7717/peerj.15857)
Supplement: Supplemental Information 2 [file peerj-11-15857-s002.zip]

Archive with 1 entries (1 files):
- Microbiota raw data.csv
