# Supplementary material for: Inclusion of up to 20% Black Soldier Fly larvae meal in broiler chicken diet has a minor effect on caecal microbiota
Source: PeerJ. 2023 Sep 19;11:e15857. doi: 10.7717/peerj.15857 (PMC10516104; doi:10.7717/peerj.15857)
Supplement: Supplemental Information 2 [file peerj-11-15857-s002.zip › Microbiota raw data.csv]

DOI:10.5281/zenodo.7504601
Sample	Sample Label	Pair	Group	Origin	Include	Conc.	age	Bird Weight
Cage1-T1-21d	Cage1-T1-21d	1	CTL	Caecum	0	0	21	1087.6
Cage2-T2-21d	Cage2-T2-21d	2	5% LARVAE	Caecum	0	5	21	1041
Cage3-T3-21d	Cage3-T3-21d	3	10% LARVAE	Caecum	0	10	21	852.4
Cage4-T5-21d	Cage4-T5-21d	4	20% LARVAE	Caecum	0	20	21	1047
Cage5-T3-21d	Cage5-T3-21d	5	10% LARVAE	Caecum	0	10	21	873.6
Cage6-T1-21d	Cage6-T1-21d	6	CTL	Caecum	0	0	21	988.6
Cage7-T2-21d	Cage7-T2-21d	7	5% LARVAE	Caecum	0	5	21	1037.1
Cage8-T4-21d	Cage8-T4-21d	8	15% LARVAE	Caecum	0	15	21	977.8
Cage9-T4-21d	Cage9-T4-21d	9	15% LARVAE	Caecum	0	15	21	1062.6
Cage11-T1-21d	Cage11-T1-21d	11	CTL	Caecum	0	0	21	795.6
Cage12-T2-21d	Cage12-T2-21d	12	5% LARVAE	Caecum	0	5	21	958.6
Cage13-T3-21d	Cage13-T3-21d	13	10% LARVAE	Caecum	0	10	21	842.8
Cage14-T4-21d	Cage14-T4-21d	14	15% LARVAE	Caecum	0	15	21	1007.2
Cage15-T5-21d	Cage15-T5-21d	15	20% LARVAE	Caecum	0	20	21	869.2
Cage16-T1-21d	Cage16-T1-21d	16	CTL	Caecum	0	0	21	866.6
Cage17-T5-21d	Cage17-T5-21d	17	20% LARVAE	Caecum	0	20	21	944.2
Cage18-T3-21d	Cage18-T3-21d	18	10% LARVAE	Caecum	0	10	21	1006.2
Cage19-T2-21d	Cage19-T2-21d	19	5% LARVAE	Caecum	0	5	21	1033.8
Cage20-T4-21d	Cage20-T4-21d	20	15% LARVAE	Caecum	0	15	21	1105.6
Cage21-T3-21d	Cage21-T3-21d	21	10% LARVAE	Caecum	0	10	21	869.1
Cage22-T1-21d	Cage22-T1-21d	22	CTL	Caecum	0	0	21	1028
Cage23-T5-21d	Cage23-T5-21d	23	20% LARVAE	Caecum	0	20	21	1056
Cage24-T2-21d	Cage24-T2-21d	24	5% LARVAE	Caecum	0	5	21	1039.2
Cage25-T4-21d	Cage25-T4-21d	25	15% LARVAE	Caecum	0	15	21	1016.4
Cage26-T2-21d	Cage26-T2-21d	26	5% LARVAE	Caecum	0	5	21	1067.8
Cage27-T3-21d	Cage27-T3-21d	27	10% LARVAE	Caecum	0	10	21	1020.4
Cage28-T4-21d	Cage28-T4-21d	28	15% LARVAE	Caecum	0	15	21	923.2
Cage29-T4-21d	Cage29-T4-21d	29	15% LARVAE	Caecum	0	15	21	1220.4
Cage30-T3-21d	Cage30-T3-21d	30	10% LARVAE	Caecum	0	10	21	917.4
Cage31-T5-21d	Cage31-T5-21d	31	20% LARVAE	Caecum	0	20	21	961.8
Cage32-T1-21d	Cage32-T1-21d	32	CTL	Caecum	0	0	21	1204.8
Cage33-T3-21d	Cage33-T3-21d	33	10% LARVAE	Caecum	0	10	21	949.4
Cage34-T2-21d	Cage34-T2-21d	34	5% LARVAE	Caecum	0	5	21	992.6
Cage35-T4-21d	Cage35-T4-21d	35	15% LARVAE	Caecum	0	15	21	1009
Cage36-T2-21d	Cage36-T2-21d	36	5% LARVAE	Caecum	0	5	21	1029.6
Cage37-T1-21d	Cage37-T1-21d	37	CTL	Caecum	0	0	21	1089
Cage38-T5-21d	Cage38-T5-21d	38	20% LARVAE	Caecum	0	20	21	1091.6
Cage39-T1-21d	Cage39-T1-21d	39	CTL	Caecum	0	0	21	874.6
Cage40-T5-21d	Cage40-T5-21d	40	20% LARVAE	Caecum	0	20	21	1175
Cage01-T1-42d	Cage01-T1-42d	41	CTL	Caecum	1	0	42	2735
Cage02-T2-42d	Cage02-T2-42d	42	5% LARVAE	Caecum	1	5	42	2332.8
Cage03-T3-42d	Cage03-T3-42d	43	10% LARVAE	Caecum	1	10	42	3153.8
Cage04-T5-42d	Cage04-T5-42d	44	20% LARVAE	Caecum	1	20	42	3261
Cage05-T3-42d	Cage05-T3-42d	45	10% LARVAE	Caecum	1	10	42	3307
Cage06-T1-42d	Cage06-T1-42d	46	CTL	Caecum	1	0	42	3173.2
Cage07-T2-42d	Cage07-T2-42d	47	5% LARVAE	Caecum	1	5	42	3141.6
Cage08-T4-42d	Cage08-T4-42d	48	15% LARVAE	Caecum	1	15	42	3124.8
Cage09-T4-42d	Cage09-T4-42d	49	15% LARVAE	Caecum	1	15	42	2775.6
Cage10-T5-42d	Cage10-T5-42d	50	20% LARVAE	Caecum	1	20	42	3095.4
Cage11-T1-42d	Cage11-T1-42d	51	CTL	Caecum	1	0	42	3353.4
Cage12-T2-42d	Cage12-T2-42d	52	5% LARVAE	Caecum	0	5	42	2704.4
Cage13-T3-42d	Cage13-T3-42d	53	10% LARVAE	Caecum	1	10	42	3213
Cage14-T4-42d	Cage14-T4-42d	54	15% LARVAE	Caecum	1	15	42	2997.2
Cage15-T5-42d	Cage15-T5-42d	55	20% LARVAE	Caecum	1	20	42	3053.4
Cage16-T1-42d	Cage16-T1-42d	56	CTL	Caecum	1	0	42	3297
Cage17-T5-42d	Cage17-T5-42d	57	20% LARVAE	Caecum	1	20	42	3461.4
Cage18-T3-42d	Cage18-T3-42d	58	10% LARVAE	Caecum	1	10	42	2995
Cage19-T2-42d	Cage19-T2-42d	59	5% LARVAE	Caecum	1	5	42	2813
Cage20-T4-42d	Cage20-T4-42d	60	15% LARVAE	Caecum	1	15	42	3579
Cage21-T3-42d	Cage21-T3-42d	61	10% LARVAE	Caecum	1	10	42	3244.4
Cage22-T1-42d	Cage22-T1-42d	62	CTL	Caecum	1	0	42	3216.6
Cage23-T5-42d	Cage23-T5-42d	63	20% LARVAE	Caecum	1	20	42	3734.2
Cage24-T2-42d	Cage24-T2-42d	64	5% LARVAE	Caecum	1	5	42	3172.6
Cage25-T4-42d	Cage25-T4-42d	65	15% LARVAE	Caecum	1	15	42	3483.8
Cage26-T2-42d	Cage26-T2-42d	66	5% LARVAE	Caecum	1	5	42	3194.8
Cage27-T3-42d	Cage27-T3-42d	67	10% LARVAE	Caecum	1	10	42	2711.6
Cage28-T4-42d	Cage28-T4-42d	68	15% LARVAE	Caecum	1	15	42	3487.2
Cage29-T4-42d	Cage29-T4-42d	69	15% LARVAE	Caecum	1	15	42	3108.6
Cage30-T3-42d	Cage30-T3-42d	70	10% LARVAE	Caecum	1	10	42	3214.8
Cage31-T5-42d	Cage31-T5-42d	71	20% LARVAE	Caecum	1	20	42	3105.8
Cage32-T1-42d	Cage32-T1-42d	72	CTL	Caecum	1	0	42	3291.2
Cage33-T3-42d	Cage33-T3-42d	73	10% LARVAE	Caecum	1	10	42	3343.5
Cage34-T2-42d	Cage34-T2-42d	74	5% LARVAE	Caecum	1	5	42	3362.4
Cage35-T4-42d	Cage35-T4-42d	75	15% LARVAE	Caecum	1	15	42	2996.8
Cage36-T2-42d	Cage36-T2-42d	76	5% LARVAE	Caecum	1	5	42	2730.4
Cage37-T1-42d	Cage37-T1-42d	77	CTL	Caecum	1	0	42	3308
Cage38-T5-42d	Cage38-T5-42d	78	20% LARVAE	Caecum	1	20	42	3199.8
Cage39-T1-42d	Cage39-T1-42d	79	CTL	Caecum	1	0	42	3241.2
Cage40-T5-42d	Cage40-T5-42d	80	20% LARVAE	Caecum	1	20	42	3958.2
